# Supplementary material for: Transient Expression of Candidatus Liberibacter Asiaticus Effector Induces Cell Death in Nicotiana benthamiana
Source: Front Plant Sci. 2016 Jul 6;7:982. doi: 10.3389/fpls.2016.00982 (PMC4933711; doi:10.3389/fpls.2016.00982)
Supplement: Table S1 — Primers used in this study. [file Table1.xlsx]

## Sheet: Primers
Primers name	Primer sequence 5’ - 3’
ATTB1_0460mp	ATTB1sequnceATGGTTTATCATATCCATTCGCCTCGTATTGCAAC
ATTB1_0525mp	ATTB1SequenceATGGATTATGTATATGAAGATGCGATCAGGTC
ATTB1_0530mp	ATTB1SequenceATGGACAGGATTACGGAATTAAATACCCTTCTCG
ATTB1_2215mp	ATTB1SequenceATGATTACAATTATTGGATGTTCTCTAGTGGAAGAC
ATTB1_2470mp	ATTB1SequenceATGCTTAATTGCAACGAAACTTTAATGC
ATTB1_3230mp	ATTB1SequenceATGCATGCTCTTCTTACGAAAAAGATTGAAAG
ATTB1_3695mp	ATTB1SequenceATGTTTGAAAAATATAAAGCGCCATCCTACCCTACT
ATTB1_4025mp	ATTB1SequenceATGGATACTCTCTCTGACTCTAAGCAACAT
ATTB1_4040mp	ATTB1SequenceATGGATCCTGTAGCTCCACCACCACCACAAAC
ATTB1_4320mp	ATTB1SequenceATGTTAGAGCATGAGGATGAATTAAAGGTC
ATTB1_4330mp	ATTB1SequenceATGTTTTATTTTCAACAGAGCAGTACTCCACAAAACC
ATTB1_4425mp	ATTB1SequenceATGAGAAGATTCCCAACCTATGG
ATTB1_4560mp	ATTB1SequenceATGGATTCCATTGCAAAAAAAAGAAATACAATAGGTAACACG
ATTB1_5115mp	ATTB1SequenceATGGGCAGTAGTTTTGGTTGTTG
ATTB1_5315mp	ATTB1SequenceATGGGCAGTAGTTTTGGTTGTTGTGGAG
ATTB1_5315	ATTB1SequenceATGCGTAAAAATTTATTAACCTCAACCTCAT
ATTB1_5320mp	ATTB1SequenceATGGCCAATGAGCACTCTTC
ATTB2_0460mp	ATTB2SequenceTTTTTTATCTTCTTCAAATAAATATTTG
ATTB2_0525mp	ATTB2SequenceCTCTTTCTCATTTTGCTCAATGG
ATTB2_0530mp	ATTB2SequenceTTGTTCAAGGGTTGTGGTTTTACTATTAATCCG
ATTB2_2215mp	ATTB2SequenceGTAATCCGATACTTTCTCCCCAAATTCAC
ATTB2_2470mp	ATTB2SequenceATTATTTATAAATGGGCAGAGCAGATCGCC
ATTB2_3230mp	ATTB2SequenceGGGACATAAACCCTTTGACGTCG
ATTB2_3695mp	ATTB2SequenceGAAGCTATAATATTGGGTAGGGGGTAGTGG
ATTB2_4025mp	ATTB2SequenceTCTTTCCCATTCTCTAACGTATCTTTCACC
ATTB2_4040mp	ATTB2SequenceATCCTCTTTTGTGTTTTCTGCTATCTTGTC
ATTB2_4320mp	ATTB2SequenceGAATTTATAAACATAATCAAGACCTATC
ATTB2_4330mp	ATTB2SequenceTATAAAGAAGTGCATAGGATATTTTGC
ATTB2_4425mp	ATTB2SequenceCTGGGATCGGTAGTTTCGATAATATCC
ATTB2_4560mp	ATTB2SequenceAAATGCTACGTCCCATAGCTTTAACGACGAG
ATTB2_5115mp	ATTB2SequenceATTACATTTACGAATATCTGCCAAAGAATCAGATAATCC
ATTB2_5315mp	ATTB2SequenceAGACTGCTCCAACATTTTTCTATGG
ATTB2_5320mp	ATTB2SequenceGTTTAAGCCTCCAAAGAGCATAAGCACCT
pDONRATTB1	ACAAGTTTGTACAAAAAAGCAGGC
pDONRATTB2	ACCACTTTGTACAAGAAAGCTGGG
GFPATTB1	ATTB1SequenceATGGTGAGCAAGGGCGAGG
GFPATTB2	ATTB2SequenceCTTGTACAGCTCGTCCATGCC
IMPGWB405FW	TCTAATCAAACAAGT
IMPGWB405RW	CATGGATCCTCTAGATCGAAC
RT_PCR5315mp_f	ATGCGTCCTTTCACCAAGTC
RT_PCR5315mp_r	GCGAAGCATGTGTTGAAGAA
ATTB1Sequence	GGGGACAAGTTTGTACAAAAAAGCAGGCTTCACC
ATTB2Sequence	GGGGACCACTTTGTACAAGAAAGCTGGGTC
